# Supplementary material for: RNA-Seq Based Analysis of Population Structure within the Maize Inbred B73
Source: PLoS One. 2016 Jun 27;11(6):e0157942. doi: 10.1371/journal.pone.0157942 (PMC4922647; doi:10.1371/journal.pone.0157942)
Supplement: S1 Table — (XLSX) [file pone.0157942.s011.xlsx]

## Sheet: Sheet1
Accession ID	Clade Assignment	Subclade Assignment	Group Assignment For c2r1	Group Assignment For c5r2
B73_RefGen	USA South	USDA GRIN	1	1
B73_Hapmap2	NA	NA	1	2
W22	NA	NA	2	NA
Control 1	USA South	Iowa State	1	1
Control 2	USA South	USDA GRIN	1	1
USA 1	USA South	NA	1	1
USA 2	USA North	NA	1	2
USA 3	USA North	NA	1	2
USA 4	USA South	Iowa State	1	1
USA 5	USA North	NA	1	2
USA 6	USA South	USDA GRIN	1	1
USA 7	USA South	Iowa State	1	1
USA 8	USA South	USDA GRIN	1	1
USA 9	USA South	USDA GRIN	1	1
USA 10	USA South	UC Berkeley	1	2
USA 11	USA South	UC Berkeley	1	2
USA 12	USA South	UC Berkeley	1	2
USA 13	USA South	NA	1	1
USA 14	USA South	UC Berkeley	1	2
USA 15	USA South	UC Berkeley	1	2
USA 16	USA South	USDA GRIN	1	1
USA 17	USA South	UC Berkeley	1	2
USA 18	USA South	USDA GRIN	1	1
USA 19	USA South	NA	1	2
USA 20	USA South	Iowa State	1	1
CHN 1	China	NA	2	2
CHN 2	China	NA	2	2
CHN 3	China	NA	2	2
DEU 1	USA South	Iowa State	1	1
DEU 2	USA South	Iowa State	1	1
